# Supplementary material for: Integrating Genome-Wide Genetic Variations and Monocyte Expression Data Reveals Trans-Regulated Gene Modules in Humans
Source: PLoS Genet. 2011 Dec 1;7(12):e1002367. doi: 10.1371/journal.pgen.1002367 (PMC3228821; doi:10.1371/journal.pgen.1002367)
Supplement: Table S2 — Module102-rs11171739(rs10876864). (TXT) [file pgen.1002367.s009.txt]

										GHS				Cardiogenics
snp name	snp chromosome	snp position	alleles in GHS (Minor/Major)	gene symbol	gene chromosome	gene start	gene end	Cis Or trans	p	Effect of minor allele	R2	poxy used in cardiogenics	alleles in cardiogenics (Minor/Major)	p	Effect of minor allele	R2
rs11171739	12	54756892	C/T	RPS26L	NA	NA	NA	NA	< 1.0 E-300	+	76.50%	rs10876864	G/A	2.76E-228	+	71.20%
rs11171739	12	54756892	C/T	RPS26L1	23	71180984	71181534	trans	< 1.0E-300	+	72.40%	rs10876864	G/A	0.75	+	0.10%
rs11171739	12	54756892	C/T	RPS26	12	54722189	54724271	cis	< 1.0E-300	+	67.60%	rs10876864	G/A	4.19E-259	+	77.70%
rs11171739	12	54756892	C/T	RPS26P10	8	93225411	93225864	trans	2.27E-257	+	54.80%	rs10876864	G/A	no probes	NA	NA
rs11171739	12	54756892	C/T	CCDC4	4	41814651	41849451	trans	8.31E-240	+	52.30%	rs10876864	G/A	1.50E-127	+	51.30%
rs11171739	12	54756892	C/T	MADCAM1	19	447490	456340	trans	7.62E-20	+	5.70%	rs10876864	G/A	3.93E-13	+	7.20%
rs11171739	12	54756892	C/T	SUOX	12	54677310	54685576	cis	3.08E-18	-	5.30%	rs10876864	G/A	4.37E-10	-	4.90%
Because rs11171739 was not available in Cardiogenics, rs10876864 was used as a proxy (r� = 0.914 in HapMap3 CEU samples).
