# Supplementary material for: Integrating Genome-Wide Genetic Variations and Monocyte Expression Data Reveals Trans-Regulated Gene Modules in Humans
Source: PLoS Genet. 2011 Dec 1;7(12):e1002367. doi: 10.1371/journal.pgen.1002367 (PMC3228821; doi:10.1371/journal.pgen.1002367)
Supplement: Table S3 — Module62-rs653178(rs653178). (TXT) [file pgen.1002367.s010.txt]

										GHS				Cardiogenics
snp name	snp chromosome	snp position	alleles in GHS (Minor/Major)	gene symbol	gene chromosome	gene start	gene end	Cis Or trans	p	Effect of minor allele	R2	poxy used in cardiogenics	alleles in cardiogenics (Minor/Major)	p	Effect of minor allele	R2
rs653178	12	110492139	T/C	CRIP1	14	105024249	105026173	trans	2.83E-07	+	2.00%	rs653178	C/T	2.20E-05	-	2.60%
rs653178	12	110492139	T/C	MYADM	19	59061423	59071494	trans	1.50E-06	+	1.80%	rs653178	C/T	0.11	-	0.50%
rs653178	12	110492139	T/C	RAB11FIP1	8	37835628	37876161	trans	5.84E-07	+	1.90%	rs653178	C/T	0.01	-	1.10%
rs653178	12	110492139	T/C	TIPARP	3	157875073	157907223	trans	2.06E-06	+	1.70%	rs653178	C/T	0.6	-	0.10%
rs653178	12	110492139	T/C	TREM1	6	41351475	41362398	trans	7.79E-06	+	1.60%	rs653178	C/T	0.18	-	0.30%
!!! Warning !!! The minor allele is not the same in GHS (T) and Cardiogenics (C) due to a MAF around 50%
