# Supplementary material for: Integrating Genome-Wide Genetic Variations and Monocyte Expression Data Reveals Trans-Regulated Gene Modules in Humans
Source: PLoS Genet. 2011 Dec 1;7(12):e1002367. doi: 10.1371/journal.pgen.1002367 (PMC3228821; doi:10.1371/journal.pgen.1002367)
Supplement: Table S4 — Module98-rs11177644(rs6581889). (TXT) [file pgen.1002367.s011.txt]

										GHS				Cardiogenics
snp name	snp chromosome	snp position	alleles in GHS (Minor/Major)	gene symbol	gene chromosome	gene start	gene end	Cis Or trans	p	Effect of minor allele	R2	poxy used in cardiogenics	alleles in cardiogenics (Minor/Major)	p	Effect of minor allele	R2
rs11177644	12	68072015	G/A	LYZ	12	68028401	68034280	cis	8,63E-216	-	48,60%	rs6581889	C/T	1,16E-139	-	56,00%
rs11177644	12	68072015	G/A	SHCBP1	16	45171978	45212785	trans	8,77E-95	+	25,30%	rs6581889	C/T	8,68E-131	+	54,20%
rs11177644	12	68072015	G/A	AFMID	17	73694993	73715377	trans	7,21E-91	-	24,40%	rs6581889	C/T	1,63E-121	-	50,40%
rs11177644	12	68072015	G/A	YEATS4	12	68039799	68070842	cis	2,84E-153	-	37,70%	rs6581889	C/T	9,77E-62	-	24,20%
rs11177644	12	68072015	G/A	RBM44	2	238372127	238408253	trans	6,54E-35	+	10,10%	rs6581889	C/T	6,62E-53	+	27,20%
rs11177644	12	68072015	G/A	DUSP19	2	183651535	183672965	trans	1,54E-50	+	14,30%	rs6581889	C/T	1,65E-103	+	45,90%
rs11177644	12	68072015	G/A	HCG2P7	6	29897426	29903209	trans	3,96E-43	+	12,30%	rs6581889	C/T	5,92E-84	+	38,90%
rs11177644	12	68072015	G/A	PCDHA11	5	140228015	140372113	trans	8,41E-22	+	6,30%	rs6581889	C/T	6,32E-45	+	23,70%
rs11177644	12	68072015	G/A	EID2B	19	44714797	44715282	trans	2,82E-44	+	12,60%	rs6581889	C/T	2,02E-90	+	42,00%
rs11177644	12	68072015	G/A	DDX51	12	131187095	131194833	trans	2,09E-27	+	7,90%	rs6581889	C/T	4,16E-71	+	34,20%
rs11177644	12	68072015	G/A	ST5	11	8671478	8817478	trans	3,74E-17	+	5,00%	rs6581889	C/T	2,35E-51	+	26,10%
rs11177644	12	68072015	G/A	KRT9	17	36975622	36981836	trans	5,99E-15	+	4,30%	rs6581889	C/T	2,39E-18	+	9,80%
rs11177644	12	68072015	G/A	CDKN2AIPNL	5	133756202	133775488	trans	4,23E-12	+	3,50%	rs6581889	C/T	3,20E-69	+	33,00%
rs11177644	12	68072015	G/A	CREB1	2	208102917	208171806	trans	5,13E-22	+	6,40%	rs6581889	C/T	7,26E-109	+	48,00%
rs11177644	12	68072015	G/A	CATSPER2	15	41707993	41747608	trans	4,35E-20	+	5,80%	rs6581889	C/T	0,28	-	0,30%
rs11177644	12	68072015	G/A	AIRE	21	44530191	44542530	trans	1,34E-15	+	4,50%	rs6581889	C/T	1,79E-76	+	35,10%
rs11177644	12	68072015	G/A	CTRC	1	15637522	15652128	trans	2,02E-13	+	3,90%	rs6581889	C/T	1,98E-20	+	11,30%
rs11177644	12	68072015	G/A	NDUFV3	21	43186447	43202841	trans	7,39E-10	-	2,80%	rs6581889	C/T	7,22E-75	-	35,40%
rs11177644	12	68072015	G/A	TRIM13	13	49469144	49490604	trans	1,36E-15	+	4,50%	rs6581889	C/T	4,18E-69	+	33,20%
rs11177644	12	68072015	G/A	TEAD2	19	54535669	54557526	trans	1,37E-07	+	2,10%	rs6581889	C/T	5,94E-23	+	12,70%
rs11177644	12	68072015	G/A	GPR119	23	129346095	129347102	trans	8,07E-09	+	2,50%	rs6581889	C/T	2,14E-06	+	3,40%
rs11177644	12	68072015	G/A	PRRG4	11	32808065	32832679	trans	1,34E-11	+	3,30%	rs6581889	C/T	2,29E-56	+	28,40%
rs11177644	12	68072015	G/A	SEMA3E	7	82831158	83116262	trans	7,11E-12	+	3,40%	rs6581889	C/T	4,79E-64	+	30,90%
rs11177644	12	68072015	G/A	CCBE1	18	55252129	55515554	trans	1,35E-11	+	3,30%	rs6581889	C/T	1,17E-60	+	30,50%
rs11177644	12	68072015	G/A	TP53BP2	1	222034219	222100297	trans	4,08E-07	-	2,00%	rs6581889	C/T	1,38E-99	-	42,80%
rs11177644	12	68072015	G/A	SNHG10	14	95999249	96002209	trans	7,49E-14	-	4,00%	rs6581889	C/T	1,75E-62	-	29,00%
rs11177644	12	68072015	G/A	COPZ2	17	43458534	43470138	trans	2,76E-09	+	2,60%	rs6581889	C/T	1,74E-32	+	17,50%
rs11177644	12	68072015	G/A	TDP1	14	89491999	89580859	trans	3,20E-11	+	3,20%	rs6581889	C/T	2,28E-66	+	32,00%
rs11177644	12	68072015	G/A	XPNPEP3	22	39583040	39653824	trans	1,45E-06	+	1,80%	rs6581889	C/T	1,23E-54	+	27,30%
rs11177644	12	68072015	G/A	ZMAT3	3	180224221	180272278	trans	3,54E-09	+	2,60%	rs6581889	C/T	5,01E-67	+	32,70%
rs11177644	12	68072015	G/A	KCNH6	17	58954427	59160897	trans	6,85E-08	+	2,20%	rs6581889	C/T	1,22E-58	+	28,10%
rs11177644	12	68072015	G/A	LRRFIP1	2	238200958	238353697	trans	1,44E-09	+	2,70%	rs6581889	C/T	2,85E-63	+	31,30%
rs11177644	12	68072015	G/A	ZKSCAN1	7	99451155	99473339	trans	6,87E-08	+	2,20%	rs6581889	C/T	1,66E-37	+	19,70%
rs11177644	12	68072015	G/A	NOD1	7	30430672	30484833	trans	5,13E-08	-	2,20%	rs6581889	C/T	1,32E-26	-	13,30%
rs11177644	12	68072015	G/A	MCHR2	6	100474507	100548820	trans	1,81E-06	+	1,80%	rs6581889	C/T	2,54E-29	+	15,50%
rs11177644	12	68072015	G/A	CNTN6	3	1109456	1420901	trans	1,24E-06	+	1,80%	rs6581889	C/T	5,50E-13	+	7,20%
Because rs11177644 was not available in Cardiogenics, rs6581889 was used as a proxy (r� = 0.966 in HapMap3 CEU samples).
